# Supplementary material for: NBN, RAD51 and XRCC3 Polymorphisms as Potential Predictive Biomarkers of Adjuvant Radiotherapy Toxicity in Early HER2-Positive Breast Cancer
Source: Cancers (Basel). 2022 Sep 8;14(18):4365. doi: 10.3390/cancers14184365 (PMC9496855; doi:10.3390/cancers14184365)
Supplement: Supplementary file 1 [file cancers-14-04365-s001.zip]

Archive with 1 entries (1 files):
- cancers-1832377-supplementary.pdf
